# Supplementary material for: Phase-Controlled Synthesis of Alloyed (CdS)x(CuInS2)1−x Nanocrystals with Tunable Band Gap
Source: Nanomaterials (Basel). 2025 Nov 1;15(21):1661. doi: 10.3390/nano15211661 (PMC12608115; doi:10.3390/nano15211661)
Supplement: Supplementary file 1 [file nanomaterials-15-01661-s001.zip]

Archive with 1 entries (1 files):
- nanomaterials-3836736-supplementary.pdf
